# Supplementary material for: MtTCP18 Regulates Plant Structure in Medicago truncatula
Source: Plants (Basel). 2024 Apr 2;13(7):1012. doi: 10.3390/plants13071012 (PMC11013128; doi:10.3390/plants13071012)
Supplement: Supplementary file 1 [file plants-13-01012-s001.zip]

Archive with 4 entries (4 files):
- Supplemental figure 1.pdf
- Supplemental Table S1.xlsx
- Supplemental TableS2.xlsx
- Supplemental TableS3.xlsx
