# Supplementary material for: MtTCP18 Regulates Plant Structure in Medicago truncatula
Source: Plants (Basel). 2024 Apr 2;13(7):1012. doi: 10.3390/plants13071012 (PMC11013128; doi:10.3390/plants13071012)
Supplement: Supplementary file 1 [file plants-13-01012-s001.zip › Supplemental Table S1.xlsx]

## Sheet: Table S1
Primer ID	Sequences
14875-F	TCACTCTCTCACACATACC
14875-R	TACTTCAGCCTCATCAATC
Tnt1-F	CACAGGTTCTGCTCGTTCAC
Tnt1-R	TCCCCCTCCAGTCTCATTCA
MtTCP18-SL-F	ACAAATCTATCTCTCTCGAGATGTATTCTTCAAATAGTTCCCTCA
MtTCP18-SL-R	GCTCACCATGGATCCAATGCGGTTGTTGTATGCTTCCCAA
Medtr4g075760-F	CAAGAGGATCTCATACCCAAG
Medtr4g075760-R	CAAGAAAACACTATCACACGG
Medtr5g076270-F	ACTCGTGTGGTTTACTTCCC
Medtr5g076270-R	GTATCTTTCTGCTCTTGCGG
Medtr4g124900-F	ACAGACCGACTTCATACCCAG
Medtr4g124900-R	GAGGAACAGAAAATCCACCAT
Medtr4g060460-F	TTCTCTGTGCCTCGTAGAGC
Medtr4g060460-R	GTAGTGAGTAGATGCCGCCT
Medtr5g030710-F	TCAGGCGAGCACAGTGAAAGA
Medtr5g030710-R	CACAACCAGCGACAGAAGCAG
MtTCP18-Full-BD-F	TCTCAGAGGAGGACCTGCAT ATGTATTCTTCAAATAGTTCCCTCA
MtTCP18-Full-BD-R	CCGCTGCAGGTCGACGGATC AATGCGGTTGTTGTATGCTTCC
MtTCP18-Truncated-BD-F	TCTCAGAGGAGGACCTGCAT TAGCAAGAGAGACCGACACAGCAAG
MtTCP18-Truncated-BD-R	CCGCTGCAGGTCGACGGATC TCTAGCCTTCCTTTTTTCTTTTGTC
