# Supplementary material for: MtTCP18 Regulates Plant Structure in Medicago truncatula
Source: Plants (Basel). 2024 Apr 2;13(7):1012. doi: 10.3390/plants13071012 (PMC11013128; doi:10.3390/plants13071012)
Supplement: Supplementary file 1 [file plants-13-01012-s001.zip › Supplemental TableS2.xlsx]

## Sheet: Sheet1
Gene	Annotation	Species
GmBRC1 (Glyma.06G210600)	TCP tanscription factor TCP18	Glycine max
GmTCP12 (Glyma.17G121500)	Transcription factor TCP12	Glycine max
OsTB1 (XP015630237)	Transcription factor TB1-like	Oryza sativa
OsTIG1 (LOC_Os08g33530)	TCP family transcription factor	Oryza sativa
ZmTB1 (Zm00001d033673)	Transcription factor TCP18	Zea mays
ZmTCP42 (Zm00001d022256)	TCP family transcription factor	Zea mays
AtBRC1(AT3G18550)	TCP transcription factor	Arabidopsis thaliana
TaTB1 (XP044372296)	Transcription factor TB1-like	Triticum aestivum
SbTB1 (XP002466597)	Transcription factor Teosinte Branched 1	Sorghum bicolor
