# Supplementary material for: MtTCP18 Regulates Plant Structure in Medicago truncatula
Source: Plants (Basel). 2024 Apr 2;13(7):1012. doi: 10.3390/plants13071012 (PMC11013128; doi:10.3390/plants13071012)
Supplement: Supplementary file 1 [file plants-13-01012-s001.zip › Supplemental TableS3.xlsx]

## Sheet: Sheet1
Gene	Annotation	Species
AT1G30210.1	TCP family protein	Arabidopsis thaliana
AT1G30210.2	TCP family protein	Arabidopsis thaliana
AT1G35560.1	TCP family protein	Arabidopsis thaliana
AT1G53230.1	TEOSINTE BRANCHED 1, cycloidea and PCF transcription factor 3	Arabidopsis thaliana
AT1G58100.1	TCP family protein	Arabidopsis thaliana
AT1G58100.2	TCP family protein	Arabidopsis thaliana
AT1G67260.1	TCP family protein	Arabidopsis thaliana
AT1G67260.2	TCP family protein	Arabidopsis thaliana
AT1G68800.1	TCP domain protein 12	Arabidopsis thaliana
AT1G69690.1	TCP family protein	Arabidopsis thaliana
AT1G72010.1	TCP family protein	Arabidopsis thaliana
AT2G31070.1	TCP domain protein 10	Arabidopsis thaliana
AT2G37000.1	TCP family protein	Arabidopsis thaliana
AT2G45680.1	TCP family protein	Arabidopsis thaliana
AT3G02150.1	plastid transcription factor 1	Arabidopsis thaliana
AT3G02150.2	plastid transcription factor 1	Arabidopsis thaliana
AT3G15030.1	TCP family protein	Arabidopsis thaliana
AT3G15030.2	TCP family protein	Arabidopsis thaliana
AT3G15030.3	TCP family protein	Arabidopsis thaliana
AT3G18550.1	TCP family protein	Arabidopsis thaliana
AT3G18550.2	TCP family protein	Arabidopsis thaliana
AT3G27010.1	TCP family protein	Arabidopsis thaliana
AT3G45150.1	TCP domain protein 16	Arabidopsis thaliana
AT3G47620.1	TEOSINTE BRANCHED, cycloidea and PCF (TCP) 14	Arabidopsis thaliana
AT4G18390.1	TEOSINTE BRANCHED 1, cycloidea and PCF transcription factor 2	Arabidopsis thaliana
AT4G18390.2	TEOSINTE BRANCHED 1, cycloidea and PCF transcription factor 2	Arabidopsis thaliana
AT5G08070.1	TCP domain protein 17	Arabidopsis thaliana
AT5G08330.1	TCP family protein	Arabidopsis thaliana
AT5G23280.1	TCP family protein	Arabidopsis thaliana
AT5G41030.1	TCP family protein	Arabidopsis thaliana
AT5G51910.1	TCP family protein	Arabidopsis thaliana
AT5G51910.2	TCP family protein	Arabidopsis thaliana
AT5G60970.1	TEOSINTE BRANCHED 1, cycloidea and PCF transcription factor 5	Arabidopsis thaliana
Glyma.01G045500.1	TCP family protein	Glycine max
Glyma.02G105900.1	TCP family protein	Glycine max
Glyma.02G105900.2	TCP family protein	Glycine max
Glyma.03G018800.1	TCP family protein	Glycine max
Glyma.04G152400.1	TCP family protein	Glycine max
Glyma.04G152400.2	TCP family protein	Glycine max
Glyma.04G152400.3	TCP family protein	Glycine max
Glyma.04G161400.1	TCP family protein	Glycine max
Glyma.04G161400.2	TCP family protein	Glycine max
Glyma.04G170600.1	TCP family protein	Glycine max
Glyma.05G013300.1	TCP family protein	Glycine max
Glyma.05G013300.2	TCP family protein	Glycine max
Glyma.05G013300.3	TCP family protein	Glycine max
Glyma.05G019900.1	TCP family protein	Glycine max
Glyma.05G027400.1	TCP family protein	Glycine max
Glyma.05G050400.1	TCP family protein	Glycine max
Glyma.05G142000.1	TCP family protein	Glycine max
Glyma.05G142000.2	TCP family protein	Glycine max
Glyma.05G142000.3	TCP family protein	Glycine max
Glyma.05G142000.4	TCP family protein	Glycine max
Glyma.05G142000.5	TCP family protein	Glycine max
Glyma.05G142000.6	TCP family protein	Glycine max
Glyma.06G193000.1	TCP family protein	Glycine max
Glyma.06G204300.1	TCP family protein	Glycine max
Glyma.06G210600.1	TCP family protein	Glycine max
Glyma.06G232300.1	TCP family protein	Glycine max
Glyma.06G284500.1	TCP family protein	Glycine max
Glyma.06G284500.2	TCP family protein	Glycine max
Glyma.06G284500.3	TCP family protein	Glycine max
Glyma.06G284500.4	TCP family protein	Glycine max
Glyma.07G080300.1	TCP family protein	Glycine max
Glyma.07G177200.1	TCP family protein	Glycine max
Glyma.08G097900.1	TCP family protein	Glycine max
Glyma.08G247300.1	TCP family protein	Glycine max
Glyma.08G256400.1	TCP family protein	Glycine max
Glyma.08G299400.1	TCP family protein	Glycine max
Glyma.08G299400.2	TCP family protein	Glycine max
Glyma.09G284300.1	TCP family protein	Glycine max
Glyma.09G284500.1	TCP family protein	Glycine max
Glyma.10G057400.1	TCP family protein	Glycine max
Glyma.10G240200.1	TCP family protein	Glycine max
Glyma.10G246200.1	TCP family protein	Glycine max
Glyma.10G285900.1	TCP family protein	Glycine max
Glyma.11G196000.1	TCP family protein	Glycine max
Glyma.12G121500.1	TCP family protein	Glycine max
Glyma.12G158900.1	TCP family protein	Glycine max
Glyma.12G168300.1	TCP family protein	Glycine max
Glyma.12G168300.2	TCP family protein	Glycine max
Glyma.12G208800.1	TCP family protein	Glycine max
Glyma.12G228300.1	TCP family protein	Glycine max
Glyma.13G047400.1	TCP family protein	Glycine max
Glyma.13G144100.1	TCP family protein	Glycine max
Glyma.13G219900.1	TCP family protein	Glycine max
Glyma.13G219900.2	TCP family protein	Glycine max
Glyma.13G219900.3	TCP family protein	Glycine max
Glyma.13G271700.1	TCP family protein	Glycine max
Glyma.13G292500.1	TCP family protein	Glycine max
Glyma.13G292500.2	TCP family protein	Glycine max
Glyma.13G292500.3	TCP family protein	Glycine max
Glyma.15G092500.1	TCP family protein	Glycine max
Glyma.16G004300.1	TCP family protein	Glycine max
Glyma.16G053900.1	TCP family protein	Glycine max
Glyma.17G079900.1	TCP family protein	Glycine max
Glyma.17G079900.2	TCP family protein	Glycine max
Glyma.17G079900.3	TCP family protein	Glycine max
Glyma.17G099100.1	TCP family protein	Glycine max
Glyma.17G121500.1	TCP family protein	Glycine max
Glyma.17G121500.2	TCP family protein	Glycine max
Glyma.17G132400.1	TCP family protein	Glycine max
Glyma.18G121400.1	TCP family protein	Glycine max
Glyma.18G121400.2	TCP family protein	Glycine max
Glyma.18G268700.1	TCP family protein	Glycine max
Glyma.18G280700.1	TCP family protein	Glycine max
Glyma.19G030900.1	TCP family protein	Glycine max
Glyma.19G044400.1	TCP family protein	Glycine max
Glyma.19G095300.1	TCP family protein	Glycine max
Glyma.20G001600.1	TCP family protein	Glycine max
Glyma.20G103400.1	TCP family protein	Glycine max
Glyma.20G148500.1	TCP family protein	Glycine max
Glyma.20G154400.1	TCP family protein	Glycine max
Glyma.20G154400.2	TCP family protein	Glycine max
Medtr1g038650.1	TCP family protein	Medicago truncatula
Medtr1g038650.2	TCP family protein	Medicago truncatula
Medtr1g063870.1	TCP family protein	Medicago truncatula
Medtr1g101810.1	TCP family protein	Medicago truncatula
Medtr1g101810.2	TCP family protein	Medicago truncatula
Medtr1g101810.3	TCP family protein	Medicago truncatula
Medtr1g101810.4	TCP family protein	Medicago truncatula
Medtr1g103380.1	TCP family protein	Medicago truncatula
Medtr1g114380.1	TCP family protein	Medicago truncatula
Medtr2g006150.1	TCP family protein	Medicago truncatula
Medtr2g006150.2	TCP family protein	Medicago truncatula
Medtr2g078200.1	TCP family protein	Medicago truncatula
Medtr2g090960.1	TCP family protein	Medicago truncatula
Medtr2g090960.2	TCP family protein	Medicago truncatula
Medtr3g026050.1	TCP family protein	Medicago truncatula
Medtr4g079580.1	TCP family protein	Medicago truncatula
Medtr4g108370.1	TCP family protein	Medicago truncatula
Medtr4g109660.1	TCP family protein	Medicago truncatula
Medtr4g111935.1	TCP family protein	Medicago truncatula
Medtr5g039600.1	TCP family protein	Medicago truncatula
Medtr6g015350.1	TCP family protein	Medicago truncatula
Medtr6g017055.1	TCP family protein	Medicago truncatula
Medtr7g015010.1	TCP family protein	Medicago truncatula
Medtr7g018500.1	TCP family protein	Medicago truncatula
Medtr7g028160.1	TCP family protein	Medicago truncatula
Medtr8g033070.1	TCP family protein	Medicago truncatula
Medtr8g463380.1	TCP family protein	Medicago truncatula
